# Supplementary material for: More Is Not Always Better: Evaluation of 1D and 2D-LC-MS/MS Methods for Metaproteomics
Source: Front Microbiol. 2019 Feb 14;10:238. doi: 10.3389/fmicb.2019.00238 (PMC6383543; doi:10.3389/fmicb.2019.00238)
Supplement: Supplementary file 2 [file Table_1.xlsx]

## Sheet: Table S1
Table S1: Overview of the LC gradients used for comparison of 1D, 2D-LC-MS/MS and GeLC separation methods for metaproteomics.
Time [min]	% Eluent B		Methods in which gradient is used
2D-LC
60 min
0	2		2D|5pH+2salt, 2D|6pH+1salt_G1, 2D|6pH+1salt_G2, 2D|8pH+1salt_G2, 2D|10pH+1salt
14	2
15	20
32	50
33	99
40	99
41	2
60	2
79 min
0	2		2D|5pH+2salt, 2D|6pH+1salt_G1, 2D|6pH+1salt_G2, 2D|8pH+1salt_G2, 2D|10pH+1salt
14	2
15	10
51	50
52	99
59	99
60	2
79	2
80 min
0	2		2D|8pH+1salt_G14.5, 2D|8pH+1salt_G19, 2D|8pH+4salt4.5, 2D|8pH+4salt9
14	2
15	20
42	31
52	50
53	99
60	99
61	2
80	2
90 min
0	2		2D|5pH+2salt, 2D|6pH+1salt_G1, 2D|6pH+1salt_G2, 2D|8pH+1salt_G2, 2D|10pH+1salt
14	2
15	10
35	25
52	31
62	50
63	99
70	99
71	2
90	2
105 min
0	2		2D|5pH+2salt, 2D|8pH+1salt_G14.5, 2D|8pH+1salt_G19, 2D|8pH+1salt_G2, 2D|8pH+4salt4.5, 2D|8pH+4salt9, 2D|10pH+1salt
14	2
15	10
67	31
77	50
78	99
85	99
86	2
105	2
120 min
0	2		2D|11salt4.5, 2D|11salt9, 2D|11salt, 2D|10pH_G1, 2D|10pH_G24.5, 2D|10pH_G29, 2D|5pH+2salt, 2D|6pH+1salt_G1, 2D|6pH+1salt_G2, 2D|8pH+1salt_G14.5, 2D|8pH+1salt_G19, 2D|8pH+1salt_G2, 2D|8pH+4salt4.5, 2D|8pH+4salt9, 2D|10pH+1salt
14	2
15	5
82	31
92	50
93	99
100	99
101	2
120	2
228 min
0	2		2D|5pH+2salt, 2D|6pH+1salt_G1, 2D|6pH+1salt_G2, 2D|8pH+1salt_G2, 2D|10pH+1salt
14	2
15	5
190	26
200	50
201	99
208	99
209	2
228	2
300 min
0	2		2D|3salt4.5, 2D|3salt9, 2D|10pH_G24.5, 2D|10pH_G29, 2D|8pH+1salt_G14.5, 2D|8pH+1salt_G19, 2D|8pH+4salt4.5, 2D|8pH+4salt9
14	2
15	5
230	31
272	50
273	99
280	99
281	2
300	2
466 min
0	2		2D|6pH+1salt_G2
14	2
15	5
368	31
438	50
439	99
446	99
447	2
466	2
1D-LC
260min_Pre20			1D|4h
-20	2
0	2
10	5
200	31
240	50
241	99
260	99
460min_Pre20
-20	2		1D|8h_501.6, 1D|8h_502, 1D|8h
0	2
14	2
15	5
363	31
433	50
434	99
460	99
460min_Pre30
-30	2		1D|8h_502.5, 1D|8h_75
0	2
14	2
15	5
363	31
433	50
434	99
460	99
720min_Pre30
-30	2		1D|12h_50, 1D|12h_75
0	2
14	2
15	5
576	31
689	50
691	99
720	99
GeLC
90 min
0	2		GeLC
14	2
15	5
61	31
70	50
71	99
90	99
Load
0	2		GeLC
10	2

## Sheet: Table S2
Table S2: Overview of the identification metrics for the 1D, 2D-LC-MS/MS and GeLC methods used in this study. For methods that were run in replicates the mean is shown.
Method	Protein groups	Gradient time [h]	Gradient time [min]	time efficiency (=proteins identified per min)	Unique peptides	MS/MS Submitted	PSMs	PSMs [% of all MS/MS]	Unique peptides per protein group	protein groups with only 1 unique peptide	protein groups with only 1 unique peptide [% of all protein groups]	protein groups with only 1 peptide total	protein groups with only 1 peptide total [% of all protein groups]	protein groups with only 1 PSM total	protein groups with only 1 PSM total [% of all protein groups]
1D
1D|12h_50	6554	12.5	750	8.73867	24497	337212	91991	27.2799	3.73772	1812	27.6472	1425	21.7424	804	12.2673
1D|12h_75	8261	12.5	750	11.0147	31283	342719	113071	32.9923	3.78683	2356	28.5195	1859	22.5033	1249	15.1192
1D|4h (n=2*4)§	6296.38	4.66667	280	22.4871	20086.6	121206	53095.6	43.806	3.19019	2648.5	42.0639	2052.88	32.6041	1860.12	29.5428
1D|8h_501.6 (n=2)$	5438.5	8	480	11.3302	18099	219536	67838	30.9006	3.32794	1847	33.9616	1480	27.2134	1067	19.6194
1D|8h_502 (n=2)$	7014.5	8	480	14.6135	24300.5	220194	71886.5	32.6469	3.46432	2301.5	32.8106	1856.5	26.4666	1503	21.427
1D|8h_502.5	6657	8.16667	490	13.5857	24854	211257	70538	33.3897	3.73351	1871	28.1058	1511	22.6979	1159	17.4102
1D|8h_75	8113	8.16667	490	16.5571	30115	215585	83417	38.6933	3.71194	2518	31.0366	1983	24.4423	1679	20.6952
1D|8h (n=2*4)§	6612.5	8	480	13.776	20455.9	180893	72326.2	39.9828	3.09352	2782.38	42.0775	2160.75	32.6767	1674.75	25.327
2D
2D|10pH_G1 (n=2)$	10147.5	22	1320	7.6875	35127	516919	107746	20.844	3.46164	3636.5	35.8364	3013.5	29.697	2526	24.8928
2D|10pH_G24.5 (n=2)$	8440.5	25	1500	5.627	28605.5	651886	97824.5	15.0064	3.38908	3005	35.6022	2494	29.548	1911	22.6408
2D|10pH_G29 (n=2)$	8713.5	25	1500	5.809	29353	640504	100904	15.7539	3.36868	3129.5	35.9155	2616.5	30.0281	2023.5	23.2226
2D|10pH+1salt	9202	22.4833	1349	6.82135	31574	545523	115180	21.1137	3.43121	3173	34.4816	2640	28.6894	2032	22.0822
2D|11salt (n=4)&	8034.25	24	1440	5.57934	25696.2	461497	106168	23.0051	3.19834	3410.75	42.4526	2793.25	34.7668	1816.25	22.6063
2D|11salt4.5 (n=2)$	8323	24	1440	5.77986	26952	597848	94634.5	15.8292	3.23826	3193.5	38.3696	2666.5	32.0377	2046.5	24.5885
2D|11salt9	7316	24	1440	5.08056	23693	563709	97817	17.3524	3.23852	2908	39.7485	2416	33.0235	1913	26.1482
2D|3salt4.5	7763	20	1200	6.46917	26707	540034	119574	22.1419	3.44029	2555	32.9125	2084	26.8453	1498	19.2967
2D|3salt9	7224	20	1200	6.02	22620	457464	110579	24.1722	3.13123	2761	38.2198	2308	31.9491	1565	21.6639
2D|5pH+2salt	7060	16.6667	1000	7.06	22365	416753	97637	23.428	3.16785	2634	37.3088	2205	31.2323	1456	20.6232
2D|6pH+1salt_G1	8170	15.9167	955	8.55497	25669	382077	96385	25.2266	3.14186	3128	38.2864	2591	31.7136	1861	22.7785
2D|6pH+1salt_G2	7839	19.8833	1193	6.57083	24974	523968	117275	22.3821	3.18587	2834	36.1526	2325	29.6594	1443	18.408
2D|8pH+1salt_G14.5 (n=2)$	8069.5	20.6667	1240	6.50766	26902.5	529750	103697	19.5747	3.33385	2885.5	35.7581	2391.5	29.6363	1829.5	22.6718
2D|8pH+1salt_G19	9346	20.6667	1240	7.5371	31954	493095	133785	27.1317	3.419	3427	36.6681	2874	30.7511	2138	22.8761
2D|8pH+1salt_G2	8781	19.6667	1180	7.44153	28523	496925	105906	21.3123	3.24826	3148	35.8501	2584	29.4272	1941	22.1045
2D|8pH+4salt4.5	8876	25.3333	1520	5.83947	30091	622850	128997	20.7108	3.39015	3100	34.9256	2550	28.7292	1859	20.9441
2D|8pH+4salt9	9676	25.3333	1520	6.36579	34478	582808	141989	24.3629	3.56325	3310	34.2084	2747	28.3898	2022	20.8971
GeLC
GeLC (n=3)&	9806	16.7	1000	9.806	35130.7	342719	79318	23.1437	3.58257	3662.67	37.3513	2949	30.0734	2691.33	27.4458
§ four biological replicates per method, which were measured in technical duplicate
$ technical replicates
& biological replicates

## Sheet: Table S3
Table S3: Number of identified protein groups, unique peptides and PSMs per organism in the mock community for repeated runs of 1D and 2D-LC-MS/MS methods evaluated in this study.
Species/ Strain abbreviation	Species/ Strain name	Method									% abundance based on protein biomass*	Cell number input*	Cell abundance %*	Genome Accession Number(s)*	Genome size (Mbp)*	Protein Sequences Accession Number(s)*
		2D|10pH_G1 (n=2)$	2D|10pH_G1.2x	1D|8h_501.6 (n=2)$	1D|8h_502 (n=2)$	1D|8h_502.5	1D|8h_50.2x	1D|8h_50.3x	1D|8h_50.4x	1D|8h_50.5x
# Protein Groups
Ne1	Nitrosomonas europaeae ATCC 19718	24	27	9.5	14	14	16	20	18	20	0.0817103	90000000	0.0450002	NC_004757.1	2.81	UP000001416
F2	Phage F2	1	1	0	1	1	1	1	1	1	0.0836835	500000000	0.250001	NC_001417.2, F2 Protein Coat: M24832.1	0.00357	UP000002127
F0	Phage F0	1	3	0	1.5	1	1	2	2	2	0.0880595	5850000000	2.92501	NC_005282.1	0.08616	UP000009070
ES18	Phage ES18 (H1)	1	1	0	0	0	0	0	0	0	0.0884139	725000000	0.362502	NC_006949.1	0.0469	UP000000970
P22	Phage P22 (HT105)	1	1	1	1	1	1	1	1	1	0.106257	42500000000	21.2501	NC_002371.2	0.04172	UP000007960
M13	Phage M13	0	0	0	0	0	0	0	0	0	0.147053	500000000	0.250001	NC_003287.2	0.00641	UP000002111
Nm1	Nitrosospira multiformis ATCC 25196	23.5	32	13.5	16	15	18	20	19	21	0.209293	75000000	0.0375002	NC_007614.1, NC_007615.1, NC_007616.1, NC_007617.1	Chromosome: 3.18 Plasmid: 0.02 Plasmid: 0.02 Plasmid: 0.01	UP000002718
BXL	Burkholderia xenovorans LB400	28.5	40	20	21	25	24	26	29	32	0.433496	2300000000	1.15001	NC_007951.1, NC_007952.1, NC_007953.1	Chromosome: 4.9 Chromosome: 3.36 Chromosome: 1.47	UP000001817
Nu1	Nitrosomonas ureae Nm10	16.5	21	9	17.5	15	16	19	18	18	0.543173	90000000	0.0450002	NZ_CP013341.1	3.31	UP000056699
BS	Bacillus subtilis 168	134.5	158	47.5	79	69	72	91	88	89	0.787527	407100000	0.203551	NC_000964.3	4.22	UP000001570
NV	Nitrososphaera viennensis	113	138	34	56	52	60	73	76	80	0.819334	11000000000	5.50002	CP007536.1	2.53	GCA_000698785.1
841	Rhizobium leguminosarum bv. viciae 3841	36	40	15	20	22	24	26	31	33	0.917884	975000000	0.487502	NC_008380.1, NC_008382.1, NC_008383.1, NC_008379.1, NC_008381.1, NC_008384.1,NC_008378.1	Chromosome: 5.06 Plasmid: 0.15 Plasmid: 0.15 Plasmid: 0.35 Plasmid: 0.49 Plasmid: 0.68 Plasmid 0.87	UP000006575
PaD	Paracoccus denitrificans ATCC 17741, (Beijerinck and Minkman) Davis emend. Rainey et al.	130	165	52.5	78	73	76	92	90	93	0.922183	1720000000	0.860004	GCA_001313145.1	4.08	Used RAST to generate protein sequences. Available in the protein sequence database on PRIDE.
DVH	Desulfovibrio vulgaris Hildenborough	147.5	185	55.5	75.5	71	76	88	94	96	0.946358	930000000	0.465002	NC_002937.3,NC_005863.1	Chromosome: 3.57 Plasmid: 0.202	UP000002194
Am2	Alteromonas macleodii ATCC 27126	90	115	34.5	53	42	44	54	56	63	0.954305	1650000000	0.825004	NC_018632.1	4.65	UP000006296
137	Staphylococcus aureus subsp. aureus Rosenbach, Smith [NCTC 10399], ATCC 13709	16.5	22	7.5	10.5	11	9	10	11	11	0.964669	11900000000	5.95003	ENA: SAMEA3643312	2.92	Used RAST to generate protein sequences. Available in the protein sequence database on PRIDE.
KF7	Pseudomonas pseudoalcaligenes KF707	208.5	253	92.5	131	123	139	149	165	163	1.16518	603000000	0.301501	GCA_000262065.3	6.67	GCA_000262065.3
CV	Chromobacterium violaceum CV026	189	222	72.5	103.5	101	101	118	126	132	1.25863	629000000	0.314501	Assembled from our metagenomes	NA	Used RAST to generate protein sequences. Available in the protein sequence database on PRIDE.
AK199	Roseobacter sp. AK199	275	334	108	154	139	153	171	173	186	1.59633	1450000000	0.725003	Assembled from our metagenomes	NA	Used RAST to generate protein sequences. Available in the protein sequence database on PRIDE.
259	Staphylococcus aureus subsp. aureus Rosenbach, Seattle 1945, ATCC 25923	257	298	115.5	160	152	161	178	181	194	1.64068	25300000000	12.6501	NZ_CP009361.1, NZ_CP009362.1	Chromosome: 2.78 Plasmid: 0.027	GCA_000756205.1
HB2	Thermus thermophilus HB27	288	345	80.5	119	109	118	137	139	146	1.68023	1610000000	0.805004	NC_005835.1, NC_005838.1	Chromosome: 1.89 Plasmid: 0.23	UP000000592
VF	Rhizobium leguminosarum bv. viciae VF39	665.5	791	299	417.5	382	402	455	466	489	2.25404	4500000000	2.25001	NZ_ATYQ00000000.1	7.58	GCA_000427765.1
PD	Pseudomonas denitrificans ATCC 13867	494.5	578	232.5	322	299	319	358	363	382	2.87114	1930000000	0.965004	NC_020829.1	5.7	UP000012082
CRH	Chlamydomonas reinhardtii	250	317	117	153.5	147	155	182	185	199	3.99642	225000000	0.112501	GCF_000002595.1	Mitochondria: 0.016 Chloroplast: 0.204 Nucleus: 120.19	GCF_000002595.1
ATN	Agrobacterium tumefaciens NTL4	886	1009	450.5	593.5	565	605	667	670	698	5.64686	5790000000	2.89501	NC_003062.2, NC_003063.2,NC_003064.2, NC_003065.3	Chromosome: 2.84 Chromosome: 2.08 Plasmid: 0.214 Plasmid: 0.543	UP00000813
K12	Escherichia coli K12 with Flac+ Plasmid	532	623	283.5	359.5	331	356	400	407	429	5.7875	6720000000	3.36002	NC_000913.3, AP001918.1	Chromosome: 4.64	Chromosome: UP000000625
Pfl	Pseudomonas fluorescens ATCC 13525, Type strain	924.5	1057	522.5	645.5	638	663	722	720	742	6.69622	3360000000	1.68001	IMG 2617270901	6.51	2617270901 (IMG)
SMS	Stenotrophomonas maltophilia SeITE02	1146.5	1284	670.5	869	810	853	952	958	989	8.02091	6630000000	3.31501	GCF_000613205.1	4.56	GCF_000613205.1
Cup	Cupriavidus metallidurans CH34; (DSM 2839; LMG 1195; CIP 107179)	1722.5	1932	1086.5	1330.5	1258	1316	1452	1471	1495	15.519	26600000000	13.3001	NC_007973.1, NC_007974.2, NC_007971.2, NC_007972.2	Chromosome: 3.93 Plasmid: 2.58 Plasmid: 0.23 Plasmid: 0.17	UP000002429
LT2	Salmonella enterica typhimurium LT2 (3 strains)	1542.5	1709	1008	1211.5	1187	1238	1331	1338	1364	33.7734	33440000000	16.7201	NC_003197.1, NC_003277.1, F Plasmid: AP001918.1	Chromosome: 4.86 Plasmid: 0.094	Chromosome: UP000001014
CRAP	Laboratory contaminants	2	3	0	0.5	4	4	4	4	3	NA	NA	NA	NA	NA	NA
Total		10147.5	11704	5438.5	7014.5	6657	7021	7799	7900	8171
Protein groups with only 1 unique peptide		3636.5	3643	1847	2301.5	1871	1811	1975	1958	2031
% protein groups with only 1 unique peptide		35.8364	31.1261	33.9616	32.8106	28.1058	25.794	25.3238	24.7848	24.8562
Protein groups with only 1 peptide total		3013.5	2993	1480	1856.5	1511	1431	1535	1516	1550
% protein groups with only 1 peptide		29.697	25.5725	27.2134	26.4666	22.6979	20.3817	19.682	19.1899	18.9695
Protein groups with only 1 PSM total		2526	1925	1067	1503	1159	793	683	580	441
% protein groups with only 1 PSM		24.8928	16.4474	19.6194	21.427	17.4102	11.2947	8.75753	7.34177	5.39714
#Unique Peptides
Ne1	Nitrosomonas europaeae ATCC 19718	38	48	11	18	19	21	28	25	32	0.0817103	90000000	0.0450002	NC_004757.1	2.81	UP000001416
F2	Phage F2	2	2	0	1.5	1	1	1	1	1	0.0836835	500000000	0.250001	NC_001417.2, F2 Protein Coat: M24832.1	0.00357	UP000002127
F0	Phage F0	1.5	3	0	1.5	1	1	2	2	2	0.0880595	5850000000	2.92501	NC_005282.1	0.08616	UP000009070
ES18	Phage ES18 (H1)	1	1	0	0	0	0	0	0	0	0.0884139	725000000	0.362502	NC_006949.1	0.0469	UP000000970
P22	Phage P22 (HT105)	5.5	8	6	5	3	6	7	8	7	0.106257	42500000000	21.2501	NC_002371.2	0.04172	UP000007960
M13	Phage M13	0	0	0	0	0	0	0	0	0	0.147053	500000000	0.250001	NC_003287.2	0.00641	UP000002111
Nm1	Nitrosospira multiformis ATCC 25196	30	43	18	21.5	20	26	31	30	36	0.209293	75000000	0.0375002	NC_007614.1, NC_007615.1, NC_007616.1, NC_007617.1	Chromosome: 3.18 Plasmid: 0.02 Plasmid: 0.02 Plasmid: 0.01	UP000002718
BXL	Burkholderia xenovorans LB400	31.5	46	25	26.5	31	31	35	40	43	0.433496	2300000000	1.15001	NC_007951.1, NC_007952.1, NC_007953.1	Chromosome: 4.9 Chromosome: 3.36 Chromosome: 1.47	UP000001817
Nu1	Nitrosomonas ureae Nm10	17.5	23	9	18	15	16	21	19	20	0.543173	90000000	0.0450002	NZ_CP013341.1	3.31	UP000056699
BS	Bacillus subtilis 168	349	489	123.5	206	190	212	281	285	297	0.787527	407100000	0.203551	NC_000964.3	4.22	UP000001570
NV	Nitrososphaera viennensis	241.5	335	72	121	115	142	188	194	208	0.819334	11000000000	5.50002	CP007536.1	2.53	GCA_000698785.1
841	Rhizobium leguminosarum bv. viciae 3841	70	96	35.5	54	59	61	71	82	89	0.917884	975000000	0.487502	NC_008380.1, NC_008382.1, NC_008383.1, NC_008379.1, NC_008381.1, NC_008384.1,NC_008378.1	Chromosome: 5.06 Plasmid: 0.15 Plasmid: 0.15 Plasmid: 0.35 Plasmid: 0.49 Plasmid: 0.68 Plasmid 0.87	UP000006575
PaD	Paracoccus denitrificans ATCC 17741, (Beijerinck and Minkman) Davis emend. Rainey et al.	228	309	86.5	121.5	124	137	176	179	186	0.922183	1720000000	0.860004	GCA_001313145.1	4.08	Used RAST to generate protein sequences. Available in the protein sequence database on PRIDE.
DVH	Desulfovibrio vulgaris Hildenborough	431	609	175	248	257	290	340	357	380	0.946358	930000000	0.465002	NC_002937.3,NC_005863.1	Chromosome: 3.57 Plasmid: 0.202	UP000002194
Am2	Alteromonas macleodii ATCC 27126	179.5	258	70	96	93	110	127	134	152	0.954305	1650000000	0.825004	NC_018632.1	4.65	UP000006296
137	Staphylococcus aureus subsp. aureus Rosenbach, Smith [NCTC 10399], ATCC 13709	29.5	47	22	34.5	27	28	31	34	36	0.964669	11900000000	5.95003	ENA: SAMEA3643312	2.92	Used RAST to generate protein sequences. Available in the protein sequence database on PRIDE.
KF7	Pseudomonas pseudoalcaligenes KF707	387	535	162.5	225	229	271	303	329	331	1.16518	603000000	0.301501	GCA_000262065.3	6.67	GCA_000262065.3
CV	Chromobacterium violaceum CV026	406	547	171.5	244.5	262	287	348	367	378	1.25863	629000000	0.314501	Assembled from our metagenomes	NA	Used RAST to generate protein sequences. Available in the protein sequence database on PRIDE.
AK199	Roseobacter sp. AK199	642	898	233.5	365.5	372	425	509	529	569	1.59633	1450000000	0.725003	Assembled from our metagenomes	NA	Used RAST to generate protein sequences. Available in the protein sequence database on PRIDE.
259	Staphylococcus aureus subsp. aureus Rosenbach, Seattle 1945, ATCC 25923	724	974	307.5	441	425	494	588	609	647	1.64068	25300000000	12.6501	NZ_CP009361.1, NZ_CP009362.1	Chromosome: 2.78 Plasmid: 0.027	GCA_000756205.1
HB2	Thermus thermophilus HB27	697	988	170	284.5	273	328	407	424	461	1.68023	1610000000	0.805004	NC_005835.1, NC_005838.1	Chromosome: 1.89 Plasmid: 0.23	UP000000592
VF	Rhizobium leguminosarum bv. viciae VF39	1749	2353	767.5	1103.5	1069	1239	1459	1526	1635	2.25404	4500000000	2.25001	NZ_ATYQ00000000.1	7.58	GCA_000427765.1
PD	Pseudomonas denitrificans ATCC 13867	1259.5	1681	524.5	795	782	900	1048	1073	1156	2.87114	1930000000	0.965004	NC_020829.1	5.7	UP000012082
CRH	Chlamydomonas reinhardtii	630	867	315.5	424	439	490	581	599	641	3.99642	225000000	0.112501	GCF_000002595.1	Mitochondria: 0.016 Chloroplast: 0.204 Nucleus: 120.19	GCF_000002595.1
ATN	Agrobacterium tumefaciens NTL4	2944.5	3902	1373.5	1947.5	1996	2267	2630	2683	2831	5.64686	5790000000	2.89501	NC_003062.2, NC_003063.2,NC_003064.2, NC_003065.3	Chromosome: 2.84 Chromosome: 2.08 Plasmid: 0.214 Plasmid: 0.543	UP00000813
K12	Escherichia coli K12 with Flac+ Plasmid	1423.5	1852	687.5	920	906	1003	1152	1195	1282	5.7875	6720000000	3.36002	NC_000913.3, AP001918.1	Chromosome: 4.64	Chromosome: UP000000625
Pfl	Pseudomonas fluorescens ATCC 13525, Type strain	3207.5	4174	1688	2220.5	2290	2599	2934	2987	3123	6.69622	3360000000	1.68001	IMG 2617270901	6.51	2617270901 (IMG)
SMS	Stenotrophomonas maltophilia SeITE02	5209.5	6744	2776.5	3715	3849	4299	4926	5039	5280	8.02091	6630000000	3.31501	GCF_000613205.1	4.56	GCF_000613205.1
Cup	Cupriavidus metallidurans CH34; (DSM 2839; LMG 1195; CIP 107179)	8160.5	10433	4568.5	5975.5	6243	6940	7853	8042	8380	15.519	26600000000	13.3001	NC_007973.1, NC_007974.2, NC_007971.2, NC_007972.2	Chromosome: 3.93 Plasmid: 2.58 Plasmid: 0.23 Plasmid: 0.17	UP000002429
LT2	Salmonella enterica typhimurium LT2 (3 strains)	6027.5	7356	3699	4665.5	4758	5252	5856	5981	6185	33.7734	33440000000	16.7201	NC_003197.1, NC_003277.1, F Plasmid: AP001918.1	Chromosome: 4.86 Plasmid: 0.094	Chromosome: UP000001014
CRAP	Laboratory contaminants	4	8	0	0.5	6	7	8	8	7	NA	NA	NA	NA	NA	NA
Total		35127	45629	18099	24300.5	24854	27883	31941	32781	34395
# PSMs
Ne1	Nitrosomonas europaeae ATCC 19718	84	149	27.5	30	39	66	97	125	154	0.0817103	90000000	0.0450002	NC_004757.1	2.81	UP000001416
F2	Phage F2	3	6	0	1.5	2	2	3	3	4	0.0836835	500000000	0.250001	NC_001417.2, F2 Protein Coat: M24832.1	0.00357	UP000002127
F0	Phage F0	1.5	4	0	1.5	2	2	4	4	5	0.0880595	5850000000	2.92501	NC_005282.1	0.08616	UP000009070
ES18	Phage ES18 (H1)	1.5	3	0	0	0	0	0	0	0	0.0884139	725000000	0.362502	NC_006949.1	0.0469	UP000000970
P22	Phage P22 (HT105)	10.5	21	9	10	5	14	29	39	44	0.106257	42500000000	21.2501	NC_002371.2	0.04172	UP000007960
M13	Phage M13	0	0	0	0	0	0	0	0	0	0.147053	500000000	0.250001	NC_003287.2	0.00641	UP000002111
Nm1	Nitrosospira multiformis ATCC 25196	56	120	44	51.5	39	84	140	180	235	0.209293	75000000	0.0375002	NC_007614.1, NC_007615.1, NC_007616.1, NC_007617.1	Chromosome: 3.18 Plasmid: 0.02 Plasmid: 0.02 Plasmid: 0.01	UP000002718
BXL	Burkholderia xenovorans LB400	71	141	69	66	75	129	193	237	326	0.433496	2300000000	1.15001	NC_007951.1, NC_007952.1, NC_007953.1	Chromosome: 4.9 Chromosome: 3.36 Chromosome: 1.47	UP000001817
Nu1	Nitrosomonas ureae Nm10	47	93	25.5	35	28	55	84	102	128	0.543173	90000000	0.0450002	NZ_CP013341.1	3.31	UP000056699
BS	Bacillus subtilis 168	754.5	1502	357.5	418	400	763	1241	1630	2086	0.787527	407100000	0.203551	NC_000964.3	4.22	UP000001570
NV	Nitrososphaera viennensis	432.5	855	172.5	227	218	398	652	817	1040	0.819334	11000000000	5.50002	CP007536.1	2.53	GCA_000698785.1
841	Rhizobium leguminosarum bv. viciae 3841	140.5	312	78	102	111	193	288	394	474	0.917884	975000000	0.487502	NC_008380.1, NC_008382.1, NC_008383.1, NC_008379.1, NC_008381.1, NC_008384.1,NC_008378.1	Chromosome: 5.06 Plasmid: 0.15 Plasmid: 0.15 Plasmid: 0.35 Plasmid: 0.49 Plasmid: 0.68 Plasmid 0.87	UP000006575
PaD	Paracoccus denitrificans ATCC 17741, (Beijerinck and Minkman) Davis emend. Rainey et al.	486.5	994	213.5	288	278	481	791	998	1261	0.922183	1720000000	0.860004	GCA_001313145.1	4.08	Used RAST to generate protein sequences. Available in the protein sequence database on PRIDE.
DVH	Desulfovibrio vulgaris Hildenborough	888.5	1783	456	541.5	546	997	1538	2002	2542	0.946358	930000000	0.465002	NC_002937.3,NC_005863.1	Chromosome: 3.57 Plasmid: 0.202	UP000002194
Am2	Alteromonas macleodii ATCC 27126	306.5	604	132.5	163.5	167	290	450	597	783	0.954305	1650000000	0.825004	NC_018632.1	4.65	UP000006296
137	Staphylococcus aureus subsp. aureus Rosenbach, Smith [NCTC 10399], ATCC 13709	64	153	46	56.5	50	88	131	196	222	0.964669	11900000000	5.95003	ENA: SAMEA3643312	2.92	Used RAST to generate protein sequences. Available in the protein sequence database on PRIDE.
KF7	Pseudomonas pseudoalcaligenes KF707	845	1880	502.5	499	512	999	1598	2050	2415	1.16518	603000000	0.301501	GCA_000262065.3	6.67	GCA_000262065.3
CV	Chromobacterium violaceum CV026	913	1840	481.5	558	587	1023	1618	2135	2635	1.25863	629000000	0.314501	Assembled from our metagenomes	NA	Used RAST to generate protein sequences. Available in the protein sequence database on PRIDE.
AK199	Roseobacter sp. AK199	1207	2370	565.5	756	764	1326	2080	2684	3482	1.59633	1450000000	0.725003	Assembled from our metagenomes	NA	Used RAST to generate protein sequences. Available in the protein sequence database on PRIDE.
259	Staphylococcus aureus subsp. aureus Rosenbach, Seattle 1945, ATCC 25923	1587	3153	703.5	967.5	924	1657	2620	3327	4339	1.64068	25300000000	12.6501	NZ_CP009361.1, NZ_CP009362.1	Chromosome: 2.78 Plasmid: 0.027	GCA_000756205.1
HB2	Thermus thermophilus HB27	1263	2532	369.5	535.5	519	905	1463	1843	2414	1.68023	1610000000	0.805004	NC_005835.1, NC_005838.1	Chromosome: 1.89 Plasmid: 0.23	UP000000592
VF	Rhizobium leguminosarum bv. viciae VF39	3934.5	7653	2046.5	2428	2446	4549	7010	9220	11651	2.25404	4500000000	2.25001	NZ_ATYQ00000000.1	7.58	GCA_000427765.1
PD	Pseudomonas denitrificans ATCC 13867	3427.5	6897	1849	2140.5	2084	4009	6035	7979	10330	2.87114	1930000000	0.965004	NC_020829.1	5.7	UP000012082
CRH	Chlamydomonas reinhardtii	1554	3110	970.5	1022	989	2009	3051	3988	5078	3.99642	225000000	0.112501	GCF_000002595.1	Mitochondria: 0.016 Chloroplast: 0.204 Nucleus: 120.19	GCF_000002595.1
ATN	Agrobacterium tumefaciens NTL4	7820.5	15883	4370	5170.5	5101	9484	14729	19151	24489	5.64686	5790000000	2.89501	NC_003062.2, NC_003063.2,NC_003064.2, NC_003065.3	Chromosome: 2.84 Chromosome: 2.08 Plasmid: 0.214 Plasmid: 0.543	UP00000813
K12	Escherichia coli K12 with Flac+ Plasmid	5298.5	10793	3728.5	3581.5	3187	6750	9655	13267	16733	5.7875	6720000000	3.36002	NC_000913.3, AP001918.1	Chromosome: 4.64	Chromosome: UP000000625
Pfl	Pseudomonas fluorescens ATCC 13525, Type strain	10037.5	19874	6217.5	6793.5	6552	12893	19699	26005	32794	6.69622	3360000000	1.68001	IMG 2617270901	6.51	2617270901 (IMG)
SMS	Stenotrophomonas maltophilia SeITE02	13938	27908	8967.5	9688.5	9593	18716	28736	37882	47913	8.02091	6630000000	3.31501	GCF_000613205.1	4.56	GCF_000613205.1
Cup	Cupriavidus metallidurans CH34; (DSM 2839; LMG 1195; CIP 107179)	24439.5	49030	15711.5	16570.5	16400	32370	49110	65061	81983	15.519	26600000000	13.3001	NC_007973.1, NC_007974.2, NC_007971.2, NC_007972.2	Chromosome: 3.93 Plasmid: 2.58 Plasmid: 0.23 Plasmid: 0.17	UP000002429
LT2	Salmonella enterica typhimurium LT2 (3 strains)	28120.5	55939	19723.5	19183	18911	39276	59364	79235	98728	33.7734	33440000000	16.7201	NC_003197.1, NC_003277.1, F Plasmid: AP001918.1	Chromosome: 4.86 Plasmid: 0.094	Chromosome: UP000001014
CRAP	Laboratory contaminants	13.5	41	0	0.5	9	21	28	40	44	NA	NA	NA	NA	NA	NA
Total		107746	215643	67838	71886.5	70538	139549	212437	281191	354332
$ technical replicates
*Kleiner M, Thorson E, Sharp CE, Dong X, Liu D, Li C, et al. Assessing species biomass contributions in microbial communities via metaproteomics. Nat Commun. 2017;8:1558.

## Sheet: Table S4
Table S4: % NSAF summed for each organism in the mock community for 1D and 2D LC-MS methods measured in four biological replicates and the GeLC method, measured in biological triplicate.
Species/ Strain abbreviation	Species/ Strain name	1D|4h tech. Rep. 1		1D|4h tech. Rep. 2		1D|8h tech. Rep. 1		1D|8h tech. Rep. 2		2D|11salt		GeLC
		mean % NSAF	StDev1 % NSAF	mean % NSAF	StDev % NSAF	mean % NSAF	StDev % NSAF	mean % NSAF	StDev % NSAF	mean % NSAF	StDev % NSAF	mean % NSAF	StDev % NSAF
Ne1	Nitrosomonas europaeae ATCC 19718	0.0388984	0.00767298	0.046121	0.0107607	0.0528344	0.00598868	0.0544231	0.00785464	0.0594767	0.00104777	0.0635241	0.00933977
F2	Phage F2	0	0	0	0	0.00217099	0.00277735	0.00407047	0.00173671	0.000973523	0.00112799	0	0
F0	Phage F0	0.00105259	0.0012927	0.00100882	0.00201763	0.00128268	0.000985821	0	0	0.00292389	0.00210321	0.0132495	0.00235498
ES18	Phage ES18 (H1)	0	0	0	0	0.000265082	0.000530164	0	0	0.000353514	0.000409607	0.000371466	0.000643398
P22	Phage P22 (HT105)	0.00741435	0.00124404	0.00760733	0.00258163	0.00491334	0.00155549	0.00983216	0.00421445	0.00458991	0.000751844	0.0198058	0.00254561
M13	Phage M13	0	0	0	0	0	0	0	0	0	0	0	0
Nm1	Nitrosospira multiformis ATCC 25196	0.0647088	0.00497062	0.0796537	0.00392114	0.067901	0.00599058	0.0712124	0.0198544	0.0742772	0.0091735	0.0996176	0.0146049
BXL	Burkholderia xenovorans LB400	0.0466094	0.00478373	0.042788	0.00757391	0.0346581	0.0055742	0.0350152	0.000767381	0.0355775	0.00679002	0.131398	0.010287
Nu1	Nitrosomonas ureae Nm10	0.0117733	0.00237003	0.0134882	0.005909	0.0237895	0.00453479	0.0181343	0.00391822	0.013748	0.00640852	0.0375451	0.00833422
BS	Bacillus subtilis 168	0.685475	0.0975819	0.672408	0.0980784	0.722639	0.100308	0.660919	0.105596	0.927515	0.149924	0.703233	0.108562
NV	Nitrososphaera viennensis	0.298061	0.0717633	0.25846	0.0286759	0.245682	0.0543381	0.234738	0.0458214	0.310348	0.0359374	0.490677	0.0139328
841	Rhizobium leguminosarum bv. viciae 3841	0.171618	0.0248583	0.165352	0.0241214	0.153206	0.0325043	0.144545	0.0316381	0.159198	0.00897701	0.225516	0.0687921
PaD	Paracoccus denitrificans ATCC 17741, (Beijerinck and Minkman) Davis emend. Rainey et al.	0.641446	0.0817548	0.605886	0.112113	0.617996	0.147204	0.569956	0.111455	0.638259	0.054974	0.870467	0.0801352
DVH	Desulfovibrio vulgaris Hildenborough	0.521763	0.0166082	0.534396	0.036061	0.5126	0.0110493	0.51455	0.0382485	0.532037	0.0316855	0.698428	0.0481137
Am2	Alteromonas macleodii ATCC 27126	0.173585	0.0553413	0.140828	0.0390768	0.175132	0.0674967	0.141404	0.0376761	0.234536	0.0675636	0.340063	0.129705
137	Staphylococcus aureus subsp. aureus Rosenbach, Smith [NCTC 10399], ATCC 13709	0.048935	0.016874	0.0349839	0.0104978	0.0380756	0.015664	0.0203507	0.0031285	0.0578577	0.014058	0.0395278	0.01068
KF7	Pseudomonas pseudoalcaligenes KF707	1.1112	0.151039	1.08743	0.229934	1.11894	0.241086	1.07752	0.188076	1.36937	0.269054	1.04869	0.13292
CV	Chromobacterium violaceum CV026	1.46694	0.121052	1.50042	0.141451	1.40036	0.144043	1.42977	0.171352	1.59535	0.168727	1.47658	0.0857419
AK199	Roseobacter sp. AK199	1.10099	0.197625	1.05925	0.208314	1.0787	0.25886	0.998467	0.274295	1.12041	0.275244	1.86359	0.291663
259	Staphylococcus aureus subsp. aureus Rosenbach, Seattle 1945, ATCC 25923	1.48894	0.0613584	1.37411	0.0653308	1.64192	0.0409571	1.35386	0.129037	1.44962	0.20911	1.25957	0.127027
HB2	Thermus thermophilus HB27	0.713703	0.133856	0.740996	0.140891	0.782047	0.19702	0.688323	0.149643	1.2484	0.203236	0.923578	0.182096
VF	Rhizobium leguminosarum bv. viciae VF39	3.48094	0.433608	3.2978	0.435196	3.38366	0.468278	3.46273	0.420857	3.28913	0.249583	4.45262	0.428772
PD	Pseudomonas denitrificans ATCC 13867	3.48016	0.733804	3.42048	0.75546	3.38669	0.712425	3.45559	0.733751	3.65134	0.719968	3.70457	0.914881
CRH	Chlamydomonas reinhardtii	1.22955	0.127057	1.19217	0.135614	1.36699	0.142628	1.28518	0.131663	1.8556	0.246677	1.0219	0.103708
ATN	Agrobacterium tumefaciens NTL4	7.51185	0.564829	7.16888	0.682114	7.30047	0.592785	7.25041	0.625239	7.01963	0.416226	7.80428	0.171192
K12	Escherichia coli K12 with Flac+ Plasmid	4.94509	0.502058	5.14462	0.578667	5.40199	0.677068	5.29342	0.46931	4.87199	0.394946	4.27108	0.405045
Pfl	Pseudomonas fluorescens ATCC 13525, Type strain	9.3821	0.533322	9.4249	0.640657	9.51477	0.469552	9.22227	0.565211	9.18606	0.575499	9.32784	0.416635
SMS	Stenotrophomonas maltophilia SeITE02	12.2985	0.178893	12.5209	0.328008	11.9372	0.566695	12.8928	0.501841	12.0069	0.346568	13.2586	0.486644
Cup	Cupriavidus metallidurans CH34; (DSM 2839; LMG 1195; CIP 107179)	23.4678	1.49152	23.2758	1.48479	22.7971	1.34957	23.3441	1.49875	22.8532	1.50614	22.1942	1.2717
LT2	Salmonella enterica typhimurium LT2 (3 strains)	25.6053	2.73025	26.1864	3.19038	26.2268	3.40761	25.764	2.95725	25.418	2.55489	23.4304	2.20359
CRAP	Laboratory contaminants	0.00556575	0.0051757	0.00282419	0.00287189	0.00928858	0.00703441	0.00242747	0.001631	0.0134124	0.00382876	0.229064	0.0932366
1 StDev: Standard deviation

## Sheet: Table S5
Table S4: Overlapping protein groups between protein identifications for technical and biological replicates of the mock community, measured with different LC methods.
a) Overlap between technical replicates							b) Overlap between biological replicates
Biological replicate	# Protein groups		Mean # Protein groups	# Overlapping protein groups between the technical replicates	% Overlap		Run	# Protein groups				Mean # Protein groups	# Overlapping protein groups between all four biological replicates	% Overlap
	1D|4h tech. rep. 1	1D|4h tech. rep. 2						U1	U2	U3	U4
U1	6435	5909	6172	5217	84.5269		1D|4h tech. rep. 1	6435	6276	6808	6614	6533.25	4908	75.1234
U2	6276	5921	6098.5	5168	84.7421		1D|4h tech. rep. 2	5909	5921	6240	6168	6059.5	4580	75.5838
U3	6808	6240	6524	5626	86.2354		1D|8h tech. rep. 1	6660	6684	6479	7471	6823.5	5025	73.6426
U4	6614	6168	6391	5494	85.9646		1D|8h tech. rep. 2	6779	6405	6271	6151	6401.5	4863	75.9666
							2D|11salt	8670	8533	7617	7317	8034.25	5954	74.1077
	1D|8h tech. rep. 1	1D|8h tech. rep. 2
U1	6660	6779	6719.5	5622	83.6669
U2	6684	6405	6544.5	5596	85.5069
U3	6479	6271	6375	5312	83.3255
U4	7471	6151	6811	5554	81.5446

## Sheet: Table S6
Table S5: Number of identified protein groups, unique peptides and PSMs per organism in the mock community for the 1D, 2D-LC-MS/MS and GeLC methods tested in this study.
Species/ Strain abbreviation	Species/ Strain name	Method																										% abundance based on protein biomass*	Cell number input*	Cell abundance %*	Genome Accession Number(s)*	Genome size (Mbp)*	Protein Sequences Accession Number(s)*
		2D|3salt4.5	2D|3salt9	2D|11salt4.5 (n=2)$	2D|11salt (n=4) [mean±SD]§	2D|11salt9	2D|10pH_G1 (n=2)$	2D|10pH_G24.5 (n=2)$	2D|10pH_G29 (n=2)$	2D|5pH+2salt	2D|6pH+1salt_G1	2D|6pH+1salt_G2	2D|8pH+1salt_G14.5 (n=2)$	2D|8pH+1salt_G19	2D|8pH+1salt_G2	2D|8pH+4salt4.5	2D|8pH+4salt9	2D|10pH+1salt	1D|4h (n=2*4) [mean±SD]&	1D|8h_501.6 (n=2)$	1D|8h_502 (n=2)$	1D|8h_502.5	1D|8h (n=2*4) [mean±SD]&	1D|12h_50	1D|8h_75	1D|12h_75	GeLC (n=3) [mean±SD]#
# Protein groups
Ne1	Nitrosomonas europaeae ATCC 19718	18	14	18	13.5 ± 1.3	13	24	15	19	10	12	12	18.5	18	20	15	19	23	10.1 ± 0.9	9.5	14	14	13.3 ± 0.6	15	15	18	18.3 ± 2.5	0.0817103	90000000	0.0450002	NC_004757.1	2.81	UP000001416
F2	Phage F2	1	0	0.5	0.5 ± 0.6	0	1	1	1	0	0	1	1	1	1	1	1	1	0.0 ± 0.0	0	1	1	0.8 ± 0.3	1	1	1	0.0 ± 0.0	0.0836835	500000000	0.250001	NC_001417.2, F2 Protein Coat: M24832.1	0.00357	UP000002127
F0	Phage F0	1	2	1.5	1.3 ± 0.5	1	1	1.5	1.5	1	1	0	1	2	1	2	1	1	0.4 ± 0.3	0	1.5	1	0.4 ± 0.3	2	3	2	1.7 ± 0.6	0.0880595	5850000000	2.92501	NC_005282.1	0.08616	UP000009070
ES18	Phage ES18 (H1)	0	1	1	0.5 ± 0.6	1	1	1.5	1	1	2	1	0.5	1	1	1	1	1	0.0 ± 0.0	0	0	0	0.1 ± 0.3	0	0	0	0.3 ± 0.6	0.0884139	725000000	0.362502	NC_006949.1	0.0469	UP000000970
P22	Phage P22 (HT105)	3	1	1	1.0 ± 0.0	1	1	1	1	1	1	1	1.5	1	2	1	1	1	1.0 ± 0.0	1	1	1	1.0 ± 0.0	1	1	1	2.0 ± 0.0	0.106257	42500000000	21.2501	NC_002371.2	0.04172	UP000007960
M13	Phage M13	0	0	0	0.0 ± 0.0	0	0	0	0	0	0	0	0	0	0	0	0	0	0.0 ± 0.0	0	0	0	0.0 ± 0.0	0	0	0	0.0 ± 0.0	0.147053	500000000	0.250001	NC_003287.2	0.00641	UP000002111
Nm1	Nitrosospira multiformis ATCC 25196	16	16	22	20.0 ± 2.6	22	23.5	20	22.5	17	16	15	16.5	27	17	18	22	20	14.0 ± 1.5	13.5	16	15	13.8 ± 1.0	18	20	18	23.3 ± 2.3	0.209293	75000000	0.0375002	NC_007614.1, NC_007615.1, NC_007616.1, NC_007617.1	Chromosome: 3.18 Plasmid: 0.02 Plasmid: 0.02 Plasmid: 0.01	UP000002718
BXL	Burkholderia xenovorans LB400	24	21	34.5	19.0 ± 2.2	40	28.5	28.5	29.5	26	22	25	27	41	29	31	33	24	13.4 ± 0.8	20	21	25	13.9 ± 1.7	17	23	27	40.7 ± 5.5	0.433496	2300000000	1.15001	NC_007951.1, NC_007952.1, NC_007953.1	Chromosome: 4.9 Chromosome: 3.36 Chromosome: 1.47	UP000001817
Nu1	Nitrosomonas ureae Nm10	17	11	16	7.5 ± 1.3	14	16.5	19.5	18	18	18	19	14	19	16	15	22	20	5.5 ± 1.4	9	17.5	15	8.1 ± 1.3	15	15	18	13.3 ± 3.1	0.543173	90000000	0.0450002	NZ_CP013341.1	3.31	UP000056699
BS	Bacillus subtilis 168	88	88	107.5	122.3 ± 14.3	86	134.5	103.5	114.5	80	99	90	103.5	119	110	110	129	117	73.8 ± 5.4	47.5	79	69	80.1 ± 8.1	63	92	93	115.3 ± 15.0	0.787527	407100000	0.203551	NC_000964.3	4.22	UP000001570
NV	Nitrososphaera viennensis	66	68	80	72.3 ± 8.5	64	113	74.5	86.5	58	69	71	80	98	97	86	95	92	44.1 ± 7.3	34	56	52	42.8 ± 7.1	55	82	73	111.7 ± 7.6	0.819334	11000000000	5.50002	CP007536.1	2.53	GCA_000698785.1
841	Rhizobium leguminosarum bv. viciae 3841	23	23	22.5	25.3 ± 4.4	19	36	24.5	28.5	21	23	22	24	30	31	27	32	27	19.1 ± 2.3	15	20	22	19.3 ± 2.1	16	28	27	30.7 ± 7.5	0.917884	975000000	0.487502	NC_008380.1, NC_008382.1, NC_008383.1, NC_008379.1, NC_008381.1, NC_008384.1,NC_008378.1	Chromosome: 5.06 Plasmid: 0.15 Plasmid: 0.15 Plasmid: 0.35 Plasmid: 0.49 Plasmid: 0.68 Plasmid 0.87	UP000006575
PaD	Paracoccus denitrificans ATCC 17741, (Beijerinck and Minkman) Davis emend. Rainey et al.	85	69	97.5	96.0 ± 8.8	84	130	103	99.5	77	97	94	93.5	110	116	104	129	108	62.4 ± 8.7	52.5	78	73	66.9 ± 8.2	75	106	102	134.7 ± 9.0	0.922183	1720000000	0.860004	GCA_001313145.1	4.08	Used RAST to generate protein sequences. Available in the protein sequence database on PRIDE.
DVH	Desulfovibrio vulgaris Hildenborough	92	89	105.5	100.3 ± 8.4	88	147.5	107	120	91	97	105	94.5	126	115	118	137	122	67.4 ± 6.2	55.5	75.5	71	74.3 ± 4.5	74	99	108	131.3 ± 5.5	0.946358	930000000	0.465002	NC_002937.3,NC_005863.1	Chromosome: 3.57 Plasmid: 0.202	UP000002194
Am2	Alteromonas macleodii ATCC 27126	57	53	72.5	70.5 ± 15.6	55	90	72	73.5	47	63	58	56.5	71	65	71	86	72	37.6 ± 9.8	34.5	53	42	39.4 ± 13.0	37	67	71	97.0 ± 28.5	0.954305	1650000000	0.825004	NC_018632.1	4.65	UP000006296
137	Staphylococcus aureus subsp. aureus Rosenbach, Smith [NCTC 10399], ATCC 13709	14	18	13.5	12.8 ± 1.9	15	16.5	12	13	11	13	16	15.5	20	11	15	15	15	10.1 ± 2.4	7.5	10.5	11	8.8 ± 0.5	10	11	8	12.3 ± 0.6	0.964669	11900000000	5.95003	ENA: SAMEA3643312	2.92	Used RAST to generate protein sequences. Available in the protein sequence database on PRIDE.
KF7	Pseudomonas pseudoalcaligenes KF707	147	146	171.5	164.8 ± 22.7	133	208.5	159	168	140	154	158	155	194	173	194	187	186	112.3 ± 9.1	92.5	131	123	114.8 ± 11.1	116	140	154	197.0 ± 27.1	1.16518	603000000	0.301501	GCA_000262065.3	6.67	GCA_000262065.3
CV	Chromobacterium violaceum CV026	113	118	139	161.5 ± 15.2	119	189	143	148	116	136	127	135.5	165	149	165	177	162	102.6 ± 4.5	72.5	103.5	101	104.6 ± 5.4	100	110	133	162.3 ± 15.3	1.25863	629000000	0.314501	Assembled from our metagenomes	NA	Used RAST to generate protein sequences. Available in the protein sequence database on PRIDE.
AK199	Roseobacter sp. AK199	170	157	193	204.5 ± 50.3	168	275	209.5	215	148	197	181	204	239	215	212	260	230	130.5 ± 15.2	108	154	139	136.3 ± 28.3	140	181	194	299.3 ± 36.0	1.59633	1450000000	0.725003	Assembled from our metagenomes	NA	Used RAST to generate protein sequences. Available in the protein sequence database on PRIDE.
259	Staphylococcus aureus subsp. aureus Rosenbach, Seattle 1945, ATCC 25923	181	154	199.5	171.0 ± 26.1	165	257	199	198.5	143	175	162	195.5	227	204	228	238	224	129.9 ± 1.5	115.5	160	152	146.1 ± 8.8	143	188	191	153.0 ± 11.4	1.64068	25300000000	12.6501	NZ_CP009361.1, NZ_CP009362.1	Chromosome: 2.78 Plasmid: 0.027	GCA_000756205.1
HB2	Thermus thermophilus HB27	158	148	205.5	211.5 ± 41.1	151	288	191	214	136	192	165	176	223	209	206	229	221	107.9 ± 21.9	80.5	119	109	123.4 ± 23.3	105	165	171	231.7 ± 18.8	1.68023	1610000000	0.805004	NC_005835.1, NC_005838.1	Chromosome: 1.89 Plasmid: 0.23	UP000000592
VF	Rhizobium leguminosarum bv. viciae VF39	484	440	522.5	449.5 ± 26.5	421	665.5	540	538	413	508	472	480	582	548	566	618	597	339.1 ± 44.3	299	417.5	382	360.4 ± 34.7	382	507	513	640.7 ± 50.5	2.25404	4500000000	2.25001	NZ_ATYQ00000000.1	7.58	GCA_000427765.1
PD	Pseudomonas denitrificans ATCC 13867	358	329	378	373.3 ± 72.9	322	494.5	393.5	425	313	381	367	387	471	401	434	489	433	278.9 ± 39.3	232.5	322	299	295.9 ± 41.6	292	377	381	491.3 ± 93.8	2.87114	1930000000	0.965004	NC_020829.1	5.7	UP000012082
CRH	Chlamydomonas reinhardtii	186	171	199	228.0 ± 19.8	175	250	202.5	204.5	159	197	192	192	242	220	219	231	223	138.9 ± 10.7	117	153.5	147	144.6 ± 10.0	156	186	201	145.3 ± 20.6	3.99642	225000000	0.112501	GCF_000002595.1	Mitochondria: 0.016 Chloroplast: 0.204 Nucleus: 120.19	GCF_000002595.1
ATN	Agrobacterium tumefaciens NTL4	658	604	718	689.3 ± 37.4	634	886	726	750.5	616	725	681	694	818	763	765	849	791	545.8 ± 38.3	450.5	593.5	565	563.9 ± 30.3	550	717	711	860.7 ± 47.6	5.64686	5790000000	2.89501	NC_003062.2, NC_003063.2,NC_003064.2, NC_003065.3	Chromosome: 2.84 Chromosome: 2.08 Plasmid: 0.214 Plasmid: 0.543	UP00000813
K12	Escherichia coli K12 with Flac+ Plasmid	407	386	442	399.8 ± 68.8	379	532	433.5	451	364	439	402	419.5	482	461	453	494	481	314.1 ± 23.3	283.5	359.5	331	337.1 ± 33.7	335	422	421	512.3 ± 15.6	5.7875	6720000000	3.36002	NC_000913.3, AP001918.1	Chromosome: 4.64	Chromosome: UP000000625
Pfl	Pseudomonas fluorescens ATCC 13525, Type strain	744	679	745.5	734.5 ± 29.1	690	924.5	765	794.5	651	745	728	742	856	785	800	881	838	596.0 ± 31.9	522.5	645.5	638	629.1 ± 27.5	624	773	758	898.3 ± 43.9	6.69622	3360000000	1.68001	IMG 2617270901	6.51	2617270901 (IMG)
SMS	Stenotrophomonas maltophilia SeITE02	924	857	982.5	959.3 ± 64.1	877	1146.5	1017	1032	858	969	938	961	1081	1057	1040	1132	1075	800.5 ± 37.8	670.5	869	810	840.9 ± 27.5	793	958	994	1242.7 ± 35.6	8.02091	6630000000	3.31501	GCF_000613205.1	4.56	GCF_000613205.1
Cup	Cupriavidus metallidurans CH34; (DSM 2839; LMG 1195; CIP 107179)	1432	1330	1482	1455.5 ± 70.4	1345	1722.5	1506.5	1552.5	1346	1487	1445	1456.5	1611	1554	1554	1679	1612	1241.4 ± 68.5	1086.5	1330.5	1258	1292.4 ± 30.9	1260	1478	1496	1789.0 ± 82.9	15.519	26600000000	13.3001	NC_007973.1, NC_007974.2, NC_007971.2, NC_007972.2	Chromosome: 3.93 Plasmid: 2.58 Plasmid: 0.23 Plasmid: 0.17	UP000002429
LT2	Salmonella enterica typhimurium LT2 (3 strains)	1295	1229	1349.5	1265.3 ± 145.9	1231	1542.5	1367	1390	1196	1331	1291	1322	1470	1409	1422	1487	1484	1097.5 ± 62.5	1008	1211.5	1187	1138.3 ± 84.8	1158	1344	1373	1443.0 ± 15.6	33.7734	33440000000	16.7201	NC_003197.1, NC_003277.1, F Plasmid: AP001918.1	Chromosome: 4.86 Plasmid: 0.094	Chromosome: UP000001014
CRAP	Laboratory contaminants	1	2	2	4.3 ± 0.5	3	2	3.5	3	2	1	0	2	1	1	3	2	1	2.3 ± 1.3	0	0.5	4	2.3 ± 0.9	1	4	3	6.7 ± 2.9	NA	NA	NA	NA	NA	NA
	Total	7763	7224	8323	8034.3 ± 668.7	7316	10147.5	8440.5	8713.5	7060	8170	7839	8069.5	9346	8781	8876	9676	9202	6296.4 ± 196.1	5438.5	7014.5	6657	6612.5 ± 193.1	6554	8113	8261	9806.0 ± 396.5
# Unique peptides
Ne1	Nitrosomonas europaeae ATCC 19718	27	21	25.5	20.0 ± 1.2	19	38	23	28.5	13	15	15	28	26	30	22	30	33	12.4 ± 1.5	11	18	19	16.5 ± 0.7	21	23	29	30.0 ± 2.6	0.0817103	90000000	0.0450002	NC_004757.1	2.81	UP000001416
F2	Phage F2	1	0	0.5	0.5 ± 0.6	0	2	1.5	1.5	0	0	1	1	2	2	2	2	2	0.0 ± 0.0	0	1.5	1	0.8 ± 0.3	1	1	1	0.0 ± 0.0	0.0836835	500000000	0.250001	NC_001417.2, F2 Protein Coat: M24832.1	0.00357	UP000002127
F0	Phage F0	2	2	1.5	1.5 ± 0.6	1	1.5	2.5	2	1	1	0	2	3	1	4	4	2	0.5 ± 0.4	0	1.5	1	0.6 ± 0.5	2	3	2	3.3 ± 0.6	0.0880595	5850000000	2.92501	NC_005282.1	0.08616	UP000009070
ES18	Phage ES18 (H1)	0	1	1.5	0.5 ± 0.6	1	1	1.5	1	1	2	1	0.5	1	1	1	1	1	0.0 ± 0.0	0	0	0	0.1 ± 0.3	0	0	0	0.3 ± 0.6	0.0884139	725000000	0.362502	NC_006949.1	0.0469	UP000000970
P22	Phage P22 (HT105)	8	5	6.5	4.5 ± 1.9	7	5.5	5.5	5.5	4	5	5	5	9	9	7	6	5	5.4 ± 1.0	6	5	3	4.4 ± 0.6	7	5	6	14.0 ± 2.6	0.106257	42500000000	21.2501	NC_002371.2	0.04172	UP000007960
M13	Phage M13	0	0	0	0.0 ± 0.0	0	0	0	0	0	0	0	0	0	0	0	0	0	0.0 ± 0.0	0	0	0	0.0 ± 0.0	0	0	0	0.0 ± 0.0	0.147053	500000000	0.250001	NC_003287.2	0.00641	UP000002111
Nm1	Nitrosospira multiformis ATCC 25196	25	21	28	26.8 ± 3.1	28	30	25.5	30.5	21	21	20	20	32	21	23	31	26	18.8 ± 1.8	18	21.5	20	17.5 ± 1.5	26	28	27	34.3 ± 5.1	0.209293	75000000	0.0375002	NC_007614.1, NC_007615.1, NC_007616.1, NC_007617.1	Chromosome: 3.18 Plasmid: 0.02 Plasmid: 0.02 Plasmid: 0.01	UP000002718
BXL	Burkholderia xenovorans LB400	31	23	38	21.3 ± 2.5	47	31.5	34	37.5	31	29	31	33	50	35	39	43	32	14.4 ± 0.8	25	26.5	31	14.9 ± 1.4	19	24	30	47.3 ± 9.5	0.433496	2300000000	1.15001	NC_007951.1, NC_007952.1, NC_007953.1	Chromosome: 4.9 Chromosome: 3.36 Chromosome: 1.47	UP000001817
Nu1	Nitrosomonas ureae Nm10	18	13	17	9.0 ± 2.6	15	17.5	19.5	18.5	19	20	20	14	20	17	17	22	21	5.5 ± 1.4	9	18	15	8.1 ± 1.3	16	16	18	15.0 ± 5.0	0.543173	90000000	0.0450002	NZ_CP013341.1	3.31	UP000056699
BS	Bacillus subtilis 168	230	196	244.5	275.5 ± 48.8	201	349	250.5	272.5	186	234	223	244	298	253	276	350	281	175.5 ± 25.5	123.5	206	190	184.5 ± 18.7	182	268	276	320.0 ± 57.4	0.787527	407100000	0.203551	NC_000964.3	4.22	UP000001570
NV	Nitrososphaera viennensis	149	127	154	146.8 ± 20.6	119	241.5	156	158	105	124	135	153.5	189	188	180	196	180	102.0 ± 15.0	72	121	115	94.6 ± 12.7	131	172	166	249.7 ± 24.4	0.819334	11000000000	5.50002	CP007536.1	2.53	GCA_000698785.1
841	Rhizobium leguminosarum bv. viciae 3841	61	48	42.5	45.5 ± 6.2	32	70	55	61	40	44	47	48.5	63	60	52	64	62	36.1 ± 6.3	35.5	54	59	35.9 ± 6.3	47	67	77	78.7 ± 18.6	0.917884	975000000	0.487502	NC_008380.1, NC_008382.1, NC_008383.1, NC_008379.1, NC_008381.1, NC_008384.1,NC_008378.1	Chromosome: 5.06 Plasmid: 0.15 Plasmid: 0.15 Plasmid: 0.35 Plasmid: 0.49 Plasmid: 0.68 Plasmid 0.87	UP000006575
PaD	Paracoccus denitrificans ATCC 17741, (Beijerinck and Minkman) Davis emend. Rainey et al.	156	114	156	155.8 ± 16.9	137	228	180	176	124	160	165	162	182	198	174	214	187	108.8 ± 15.5	86.5	121.5	124	116.0 ± 15.8	129	180	188	240.3 ± 20.0	0.922183	1720000000	0.860004	GCA_001313145.1	4.08	Used RAST to generate protein sequences. Available in the protein sequence database on PRIDE.
DVH	Desulfovibrio vulgaris Hildenborough	286	248	295.5	276.3 ± 28.8	259	431	317.5	348	241	279	291	300.5	372	322	354	411	363	192.6 ± 7.9	175	248	257	200.4 ± 11.6	247	335	362	401.0 ± 42.3	0.946358	930000000	0.465002	NC_002937.3,NC_005863.1	Chromosome: 3.57 Plasmid: 0.202	UP000002194
Am2	Alteromonas macleodii ATCC 27126	120	102	131	126.8 ± 40.3	107	179.5	140.5	140	87	119	115	123.5	153	139	159	183	151	65.8 ± 22.2	70	96	93	71.8 ± 26.1	89	133	143	209.7 ± 91.8	0.954305	1650000000	0.825004	NC_018632.1	4.65	UP000006296
137	Staphylococcus aureus subsp. aureus Rosenbach, Smith [NCTC 10399], ATCC 13709	25	33	22.5	21.3 ± 4.3	26	29.5	27.5	29	24	31	39	37	33	24	31	26	28	16.4 ± 2.6	22	34.5	27	18.1 ± 2.0	24	29	27	18.0 ± 1.7	0.964669	11900000000	5.95003	ENA: SAMEA3643312	2.92	Used RAST to generate protein sequences. Available in the protein sequence database on PRIDE.
KF7	Pseudomonas pseudoalcaligenes KF707	260	227	295	298.0 ± 60.3	222	387	284.5	299.5	231	266	258	270.5	368	296	336	365	347	184.1 ± 23.0	162.5	225	229	192.4 ± 23.7	208	263	284	386.0 ± 89.0	1.16518	603000000	0.301501	GCA_000262065.3	6.67	GCA_000262065.3
CV	Chromobacterium violaceum CV026	262	225	298.5	357.5 ± 36.5	250	406	316	324.5	246	286	281	304.5	368	321	352	397	362	248.9 ± 15.9	171.5	244.5	262	243.3 ± 15.8	274	296	335	392.0 ± 50.0	1.25863	629000000	0.314501	Assembled from our metagenomes	NA	Used RAST to generate protein sequences. Available in the protein sequence database on PRIDE.
AK199	Roseobacter sp. AK199	424	330	430.5	421.0 ± 134.2	331	642	478.5	498	337	418	413	482	590	500	537	633	553	286.3 ± 43.5	233.5	365.5	372	290.1 ± 78.0	363	480	516	798.0 ± 107.0	1.59633	1450000000	0.725003	Assembled from our metagenomes	NA	Used RAST to generate protein sequences. Available in the protein sequence database on PRIDE.
259	Staphylococcus aureus subsp. aureus Rosenbach, Seattle 1945, ATCC 25923	523	399	510	433.3 ± 97.7	391	724	550.5	550.5	379	470	446	530	644	550	635	693	630	298.8 ± 14.7	307.5	441	425	344.6 ± 33.4	429	544	604	417.3 ± 15.0	1.64068	25300000000	12.6501	NZ_CP009361.1, NZ_CP009362.1	Chromosome: 2.78 Plasmid: 0.027	GCA_000756205.1
HB2	Thermus thermophilus HB27	356	341	451.5	454.5 ± 126.9	326	697	441	479.5	306	394	377	398	527	491	498	577	531	234.4 ± 43.5	170	284.5	273	259.6 ± 61.3	283	408	466	527.7 ± 77.3	1.68023	1610000000	0.805004	NC_005835.1, NC_005838.1	Chromosome: 1.89 Plasmid: 0.23	UP000000592
VF	Rhizobium leguminosarum bv. viciae VF39	1268	1021	1280.5	1070.5 ± 81.7	1012	1749	1371	1409	998	1265	1207	1258	1505	1392	1500	1699	1553	814.8 ± 114.4	767.5	1103.5	1069	861.5 ± 81.7	1113	1427	1515	1817.0 ± 276.7	2.25404	4500000000	2.25001	NZ_ATYQ00000000.1	7.58	GCA_000427765.1
PD	Pseudomonas denitrificans ATCC 13867	875	703	875	837.5 ± 240.3	719	1259.5	951.5	1029.5	704	846	835	907	1151	971	1041	1245	1078	610.1 ± 130.7	524.5	795	782	656.8 ± 145.4	753	980	1025	1270.0 ± 373.5	2.87114	1930000000	0.965004	NC_020829.1	5.7	UP000012082
CRH	Chlamydomonas reinhardtii	467	391	481	568.5 ± 55.8	428	630	521	531	383	479	453	478	587	525	550	629	556	367.4 ± 29.6	315.5	424	439	376.1 ± 29.8	456	550	592	361.0 ± 52.9	3.99642	225000000	0.112501	GCF_000002595.1	Mitochondria: 0.016 Chloroplast: 0.204 Nucleus: 120.19	GCF_000002595.1
ATN	Agrobacterium tumefaciens NTL4	2137	1733	2176	2046.0 ± 178.0	1881	2944.5	2341.5	2426	1792	2094	2014	2138	2652	2324	2445	2927	2626	1546.9 ± 150.8	1373.5	1947.5	1996	1582.5 ± 120.5	1943	2478	2570	2949.0 ± 200.5	5.64686	5790000000	2.89501	NC_003062.2, NC_003063.2,NC_003064.2, NC_003065.3	Chromosome: 2.84 Chromosome: 2.08 Plasmid: 0.214 Plasmid: 0.543	UP00000813
K12	Escherichia coli K12 with Flac+ Plasmid	1040	925	1068.5	1014.5 ± 218.1	932	1423.5	1090.5	1151	863	1024	949	1066.5	1271	1082	1200	1355	1214	780.0 ± 72.7	687.5	920	906	792.9 ± 115.3	916	1122	1124	1363.0 ± 43.3	5.7875	6720000000	3.36002	NC_000913.3, AP001918.1	Chromosome: 4.64	Chromosome: UP000000625
Pfl	Pseudomonas fluorescens ATCC 13525, Type strain	2467	2067	2416	2331.5 ± 215.0	2211	3207.5	2620	2689.5	2049	2328	2266	2470	2929	2570	2721	3159	2876	1876.8 ± 142.3	1688	2220.5	2290	1935.4 ± 109.4	2260	2825	2840	3105.3 ± 247.8	6.69622	3360000000	1.68001	IMG 2617270901	6.51	2617270901 (IMG)
SMS	Stenotrophomonas maltophilia SeITE02	4058	3421	4090	4073.5 ± 443.4	3569	5209.5	4375	4455	3387	3889	3737	4030.5	4763	4352	4503	5208	4735	3337.6 ± 135.5	2776.5	3715	3849	3347.3 ± 162.3	3756	4576	4795	5852.3 ± 317.0	8.02091	6630000000	3.31501	GCF_000613205.1	4.56	GCF_000613205.1
Cup	Cupriavidus metallidurans CH34; (DSM 2839; LMG 1195; CIP 107179)	6612	5519	6490.5	6273.8 ± 511.5	5811	8160.5	6770	6940.5	5584	6232	6051	6454	7453	6825	7066	8018	7478	5267.5 ± 323.8	4568.5	5975.5	6243	5277.9 ± 196.9	6071	7434	7682	8752.0 ± 905.8	15.519	26600000000	13.3001	NC_007973.1, NC_007974.2, NC_007971.2, NC_007972.2	Chromosome: 3.93 Plasmid: 2.58 Plasmid: 0.23 Plasmid: 0.17	UP000002429
LT2	Salmonella enterica typhimurium LT2 (3 strains)	4817	4361	4920.5	4376.5 ± 901.8	4607	6027.5	5244.5	5254	4206	4592	4579	4936	5710	5023	5360	5987	5660	3475.6 ± 363.6	3699	4665.5	4758	3504.5 ± 488.1	4729	5443	5578	5411.0 ± 178.4	33.7734	33440000000	16.7201	NC_003197.1, NC_003277.1, F Plasmid: AP001918.1	Chromosome: 4.86 Plasmid: 0.094	Chromosome: UP000001014
CRAP	Laboratory contaminants	2	3	4	8.0 ± 1.8	4	4	10	6	3	2	0	7	3	1	6	3	1	3.6 ± 2.5	0	0.5	6	7.0 ± 4.3	2	5	5	67.3 ± 25.7	NA	NA	NA	NA	NA	NA
	Total	26707	22620	26952	25696.3 ± 3136.5	23693	35127	28605.5	29353	22365	25669	24974	26902.5	31954	28523	30091	34478	31574	20086.6 ± 631.2	18099	24300.5	24854	20455.9 ± 981.4	24497	30115	31283	35130.7 ± 2223.5
# PSMs
Ne1	Nitrosomonas europaeae ATCC 19718	88	54	69.5	20.8 ± 2.7	44	84	53.5	60.5	52	46	65	57.5	76	77	47	81	67	50.3 ± 6.0	27.5	30	39	32.1 ± 1.8	44	47	61	44.3 ± 3.5	0.0817103	90000000	0.0450002	NC_004757.1	2.81	UP000001416
F2	Phage F2	1	0	0.5	0.0 ± 0.0	0	3	1.5	3	0	0	1	2.5	4	3	4	4	2	0.5 ± 0.6	0	1.5	2	1.0 ± 0.4	2	2	3	0.0 ± 0.0	0.0836835	500000000	0.250001	NC_001417.2, F2 Protein Coat: M24832.1	0.00357	UP000002127
F0	Phage F0	2	2	2	0.5 ± 0.4	2	1.5	2.5	2	1	1	0	2	4	1	4	5	2	1.8 ± 1.0	0	1.5	2	0.6 ± 0.5	2	3	2	4.7 ± 0.6	0.0880595	5850000000	2.92501	NC_005282.1	0.08616	UP000009070
ES18	Phage ES18 (H1)	0	4	3	0.0 ± 0.0	4	1.5	2	3	2	4	5	0.5	3	2	1	3	1	0.5 ± 0.6	0	0	0	0.1 ± 0.3	0	0	0	0.3 ± 0.6	0.0884139	725000000	0.362502	NC_006949.1	0.0469	UP000000970
P22	Phage P22 (HT105)	17	13	9.5	6.1 ± 0.9	12	10.5	9.5	11.5	9	8	13	7.5	12	19	11	13	16	7.5 ± 1.7	9	10	5	7.9 ± 2.1	20	6	13	20.0 ± 2.6	0.106257	42500000000	21.2501	NC_002371.2	0.04172	UP000007960
M13	Phage M13	0	0	0	0.0 ± 0.0	0	0	0	0	0	0	0	0	0	0	0	0	0	0.0 ± 0.0	0	0	0	0.0 ± 0.0	0	0	0	0.0 ± 0.0	0.147053	500000000	0.250001	NC_003287.2	0.00641	UP000002111
Nm1	Nitrosospira multiformis ATCC 25196	90	55	66	34.9 ± 2.3	77	56	52	66.5	64	63	81	53.5	69	59	68	71	60	71.8 ± 10.0	44	51.5	39	42.4 ± 3.1	63	44	58	72.3 ± 13.9	0.209293	75000000	0.0375002	NC_007614.1, NC_007615.1, NC_007616.1, NC_007617.1	Chromosome: 3.18 Plasmid: 0.02 Plasmid: 0.02 Plasmid: 0.01	UP000002718
BXL	Burkholderia xenovorans LB400	127	48	133.5	25.8 ± 2.8	219	71	96	131	127	99	118	100.5	155	135	118	145	113	41.5 ± 9.0	69	66	75	34.1 ± 4.6	55	59	87	81.0 ± 15.7	0.433496	2300000000	1.15001	NC_007951.1, NC_007952.1, NC_007953.1	Chromosome: 4.9 Chromosome: 3.36 Chromosome: 1.47	UP000001817
Nu1	Nitrosomonas ureae Nm10	49	35	50	9.4 ± 1.9	66	47	49	48.5	76	76	81	44	53	56	55	55	84	21.8 ± 7.4	25.5	35	28	21.4 ± 2.4	44	31	47	22.7 ± 9.1	0.543173	90000000	0.0450002	NZ_CP013341.1	3.31	UP000056699
BS	Bacillus subtilis 168	754	666	660	354.1 ± 51.7	576	754.5	633.5	703	557	605	701	647	850	694	722	955	771	1009.8 ± 107.2	357.5	418	400	497.8 ± 46.8	532	569	724	563.3 ± 91.0	0.787527	407100000	0.203551	NC_000964.3	4.22	UP000001570
NV	Nitrososphaera viennensis	403	316	333.5	178.3 ± 30.7	286	432.5	340.5	346.5	335	333	410	366.5	447	425	457	469	417	364.3 ± 49.1	172.5	227	218	219.0 ± 26.0	306	293	386	361.3 ± 12.9	0.819334	11000000000	5.50002	CP007536.1	2.53	GCA_000698785.1
841	Rhizobium leguminosarum bv. viciae 3841	169	131	98.5	75.5 ± 15.8	73	140.5	133.5	196.5	131	126	134	113	164	168	115	177	167	161.8 ± 11.0	78	102	111	89.6 ± 14.7	139	131	211	152.7 ± 34.5	0.917884	975000000	0.487502	NC_008380.1, NC_008382.1, NC_008383.1, NC_008379.1, NC_008381.1, NC_008384.1,NC_008378.1	Chromosome: 5.06 Plasmid: 0.15 Plasmid: 0.15 Plasmid: 0.35 Plasmid: 0.49 Plasmid: 0.68 Plasmid 0.87	UP000006575
PaD	Paracoccus denitrificans ATCC 17741, (Beijerinck and Minkman) Davis emend. Rainey et al.	442	376	400.5	226.8 ± 42.9	333	486.5	383.5	427.5	350	422	509	402.5	486	482	492	582	501	480.3 ± 59.4	213.5	288	278	305.1 ± 43.0	337	398	495	398.0 ± 30.6	0.922183	1720000000	0.860004	GCA_001313145.1	4.08	Used RAST to generate protein sequences. Available in the protein sequence database on PRIDE.
DVH	Desulfovibrio vulgaris Hildenborough	819	740	693.5	368.8 ± 30.7	735	888.5	743	768.5	659	715	863	726	995	788	917	1049	875	723.0 ± 44.9	456	541.5	546	491.0 ± 33.9	680	693	905	702.0 ± 67.3	0.946358	930000000	0.465002	NC_002937.3,NC_005863.1	Chromosome: 3.57 Plasmid: 0.202	UP000002194
Am2	Alteromonas macleodii ATCC 27126	285	239	287	94.6 ± 29.9	279	306.5	267	259	202	242	285	237.5	320	309	328	370	308	296.5 ± 95.1	132.5	163.5	167	134.0 ± 46.2	195	202	288	323.7 ± 148.9	0.954305	1650000000	0.825004	NC_018632.1	4.65	UP000006296
137	Staphylococcus aureus subsp. aureus Rosenbach, Smith [NCTC 10399], ATCC 13709	57	92	54	24.5 ± 5.3	62	64	64	68	46	56	103	76	74	48	86	92	50	53.3 ± 14.8	46	56.5	50	29.6 ± 1.7	63	96	63	26.7 ± 5.5	0.964669	11900000000	5.95003	ENA: SAMEA3643312	2.92	Used RAST to generate protein sequences. Available in the protein sequence database on PRIDE.
KF7	Pseudomonas pseudoalcaligenes KF707	807	725	828.5	373.9 ± 53.2	736	845	741	829	790	895	863	765	1178	740	1070	1095	1045	1092.3 ± 178.6	502.5	499	512	523.4 ± 96.4	592	564	765	677.7 ± 153.6	1.16518	603000000	0.301501	GCA_000262065.3	6.67	GCA_000262065.3
CV	Chromobacterium violaceum CV026	897	750	742	496.8 ± 54.5	717	913	867	821	810	877	1048	897	1099	933	1077	1213	1015	1116.8 ± 98.5	481.5	558	587	639.5 ± 36.8	890	667	926	892.7 ± 105.2	1.25863	629000000	0.314501	Assembled from our metagenomes	NA	Used RAST to generate protein sequences. Available in the protein sequence database on PRIDE.
AK199	Roseobacter sp. AK199	1107	950	894	532.6 ± 90.7	805	1207	1073.5	1105.5	835	938	1111	1064.5	1360	1115	1354	1423	1164	1143.8 ± 366.4	565.5	756	764	707.9 ± 218.3	963	917	1300	1336.0 ± 230.5	1.59633	1450000000	0.725003	Assembled from our metagenomes	NA	Used RAST to generate protein sequences. Available in the protein sequence database on PRIDE.
259	Staphylococcus aureus subsp. aureus Rosenbach, Seattle 1945, ATCC 25923	1625	1211	1227.5	586.3 ± 16.4	1032	1587	1279.5	1324	1074	1222	1511	1347	1776	1402	1614	1853	1557	1262.0 ± 296.8	703.5	967.5	924	873.0 ± 120.0	1200	1126	1599	813.3 ± 43.9	1.64068	25300000000	12.6501	NZ_CP009361.1, NZ_CP009362.1	Chromosome: 2.78 Plasmid: 0.027	GCA_000756205.1
HB2	Thermus thermophilus HB27	920	901	1005	367.9 ± 80.3	796	1263	921.5	979.5	785	870	1001	836.5	1166	1035	1036	1329	1084	1262.3 ± 347.6	369.5	535.5	519	508.0 ± 151.7	666	689	1034	731.3 ± 128.9	1.68023	1610000000	0.805004	NC_005835.1, NC_005838.1	Chromosome: 1.89 Plasmid: 0.23	UP000000592
VF	Rhizobium leguminosarum bv. viciae VF39	3960	3343	3299	1681.5 ± 263.4	3064	3934.5	3285	3455.5	3059	3482	4167	3359.5	4238	3796	4160	4524	4132	3464.0 ± 122.7	2046.5	2428	2446	2304.0 ± 173.4	3208	3051	4414	3265.0 ± 421.8	2.25404	4500000000	2.25001	NZ_ATYQ00000000.1	7.58	GCA_000427765.1
PD	Pseudomonas denitrificans ATCC 13867	3418	2880	2686	1604.1 ± 290.9	2472	3427.5	2836.5	2894	2443	2557	3620	3000.5	3945	3175	3807	4090	3486	3381.3 ± 705.9	1849	2140.5	2084	2237.0 ± 474.0	2719	2413	3548	2711.7 ± 832.1	2.87114	1930000000	0.965004	NC_020829.1	5.7	UP000012082
CRH	Chlamydomonas reinhardtii	1624	1456	1368	697.9 ± 77.3	1339	1554	1408.5	1420.5	1384	1389	1661	1379	1752	1529	1745	1909	1642	2069.5 ± 141.1	970.5	1022	989	990.4 ± 62.8	1323	1230	1614	791.3 ± 88.6	3.99642	225000000	0.112501	GCF_000002595.1	Mitochondria: 0.016 Chloroplast: 0.204 Nucleus: 120.19	GCF_000002595.1
ATN	Agrobacterium tumefaciens NTL4	8080	6852	6604	3623.5 ± 475.5	5892	7820.5	6923.5	7108.5	6620	6656	8068	6839	9259	7583	8539	9999	8201	7242.5 ± 471.0	4370	5170.5	5101	4910.9 ± 292.6	6450	6189	8183	6030.3 ± 195.7	5.64686	5790000000	2.89501	NC_003062.2, NC_003063.2,NC_003064.2, NC_003065.3	Chromosome: 2.84 Chromosome: 2.08 Plasmid: 0.214 Plasmid: 0.543	UP00000813
K12	Escherichia coli K12 with Flac+ Plasmid	5544	5623	4754.5	2570.1 ± 284.7	5507	5298.5	4534.5	4931	4818	4462	6123	5036.5	6255	4868	6658	7127	5619	5050.3 ± 875.2	3728.5	3581.5	3187	3673.5 ± 673.8	4501	3767	4924	3372.0 ± 253.3	5.7875	6720000000	3.36002	NC_000913.3, AP001918.1	Chromosome: 4.64	Chromosome: UP000000625
Pfl	Pseudomonas fluorescens ATCC 13525, Type strain	11145	10468	8758	5050.3 ± 465.2	8812	10037.5	9205	9625	9237	9026	10811	9447	12373	9916	11753	13385	10529	9856.8 ± 471.6	6217.5	6793.5	6552	6985.3 ± 287.2	8711	8123	10507	7342.0 ± 482.6	6.69622	3360000000	1.68001	IMG 2617270901	6.51	2617270901 (IMG)
SMS	Stenotrophomonas maltophilia SeITE02	15520	14134	12243.5	7224.3 ± 514.8	12206	13938	13011	13520	12766	12681	15321	13418	17177	13971	16646	18476	15092	13929.0 ± 983.7	8967.5	9688.5	9593	9817.0 ± 505.2	12360	11212	15257	11200.7 ± 326.0	8.02091	6630000000	3.31501	GCF_000613205.1	4.56	GCF_000613205.1
Cup	Cupriavidus metallidurans CH34; (DSM 2839; LMG 1195; CIP 107179)	28037	25984	22199.5	12767.0 ± 1098.8	22734	24439.5	22426	23195.5	23357	22697	27712	24547.5	31333	24854	30127	32921	26766	24314.8 ± 904.2	15711.5	16570.5	16400	16901.1 ± 251.5	21309	19505	26172	18273.3 ± 1291.3	15.519	26600000000	13.3001	NC_007973.1, NC_007974.2, NC_007971.2, NC_007972.2	Chromosome: 3.93 Plasmid: 2.58 Plasmid: 0.23 Plasmid: 0.17	UP000002429
LT2	Salmonella enterica typhimurium LT2 (3 strains)	33569	32506	25141	14095.0 ± 1786.6	28916	28120.5	26411.5	26580.5	27019	25816	30889	28873.5	37125	27719	35943	38543	30398	27667.0 ± 5040.0	19723.5	19183	18911	19339.8 ± 3999.5	24607	21380	29474	18796.7 ± 1537.8	33.7734	33440000000	16.7201	NC_003197.1, NC_003277.1, F Plasmid: AP001918.1	Chromosome: 4.86 Plasmid: 0.094	Chromosome: UP000001014
CRAP	Laboratory contaminants	18	25	23	4.8 ± 4.0	21	13.5	69.5	20	29	21	0	50	37	4	43	31	16	31.5 ± 8.2	0	0.5	9	9.9 ± 6.8	10	10	11	311.0 ± 122.3	NA	NA	NA	NA	NA	NA
	Total	119574	110579	94634.5	53095.6 ± 2813.3	97817	107746	97824.5	100904	97637	96385	117275	103697	133785	105906	128997	141989	115180	106167.8 ± 8884.4	67838	71886.5	70538	72326.3 ± 5648.0	91991	83417	113071	79318.0 ± 2513.5
$ n=2: two technical replicates were measured
§ SD: standard deviation; n=4: four biological replicates were measured
& SD: standard deviation; n=2*4: four biological replicates, measured in technical duplicate
# SD: standard deviation; n=3: three biological replicates were measured
*Kleiner M, Thorson E, Sharp CE, Dong X, Liu D, Li C, et al. Assessing species biomass contributions in microbial communities via metaproteomics. Nat Commun. 2017;8:1558.

## Sheet: Table S7
Table S7: Relative bias of selected LC methods regarding identification of long/short proteins and proteins with low/high pI.
	Method
	GeLC (n=3)#	2D|10pH_G1 (n=2)$	2D|11salt (n=4)#	1D|4h (n=2*4)§	1D|8h_50.2x	1D|8h (n=2*4)§
Identification metrics
Protein groups	9806	10147.5	8034.25	6296.38	7021	6612.5
Unique peptides	35130.7	35127	25696.2	20086.6	27883	20455.9
PSMs	79318	107746	106168	53095.6	139549	72326.2
# of all proteins >/< certain length
>500 AA	1991.67	1948	1584.5	1205.38	1270	1253.5
>600 AA	1316.67	1253.5	1027.25	771.75	806	796.875
>800 AA	608.667	556	463	349.25	354	362.625
<150 AA	1143.67	1515	1235.5	1031.62	1212	1051.62
<100 AA	381.667	511.5	418.5	370	441	365.375
# of all proteins which have lower/higher pI
pI >9	1347.33	1430	1212	1022.62	1117	1037.88
pI >10	392	443.5	405.25	361.625	383	360.375
pI <5	1219.33	1372	1080.5	852.875	963	894.625
pI <4.5	196.667	260.5	189.25	156.25	190	167.875
pI <4	15.6667	26.5	17.5	15.5	24	18.875
% of all proteins >/< certain length
% >500 AA	20.3107	19.1968	19.7218	19.144	18.0886	18.9565
% >600 AA	13.4272	12.3528	12.7859	12.2571	11.4798	12.051
% >800 AA	6.20708	5.47918	5.76283	5.54684	5.04202	5.48393
% <150 AA	11.6629	14.9298	15.3779	16.3844	17.2625	15.9036
% <100 AA	3.89217	5.04065	5.20895	5.8764	6.28116	5.52552
% of all proteins which have lower/ higher pI
% pI >9	13.7399	14.0921	15.0854	16.2415	15.9094	15.6957
% pI >10	3.99755	4.37053	5.04403	5.74338	5.45506	5.44991
% pI <5	12.4346	13.5206	13.4487	13.5455	13.716	13.5293
% pI <4.5	2.00557	2.56713	2.35554	2.48159	2.70617	2.53875
% pI <4	0.159766	0.261148	0.217817	0.246173	0.341832	0.285444
AA: amino acids
pI: isoelectric point
# biological replicates
$ technical replicates
§ four biological replicates per method, which were measured in technical duplicate
